# Supplementary material for: Theoretical-Experimental Analysis to Elucidate the Mechanism of Action of Novel Anabolic Agents
Source: Molecules. 2025 Nov 20;30(22):4486. doi: 10.3390/molecules30224486 (PMC12654979; doi:10.3390/molecules30224486)
Supplement: Supplementary file 1 [file molecules-30-04486-s001.zip]

Archive with 1 entries (1 files):
- molecules-3964345-supplementary.pdf
